# Supplementary material for: The Association of Formula Protein Content and Growth in Early Infancy: A Systematic Review and Meta-Analysis
Source: Nutrients. 2022 May 28;14(11):2255. doi: 10.3390/nu14112255 (PMC9183142; doi:10.3390/nu14112255)
Supplement: Supplementary file 1 [file nutrients-14-02255-s001.zip]

Archive with 1 entries (1 files):
- nutrients-1713384-supplementary.pdf
